# Supplementary material for: A novel RNA sequencing data analysis method for cell line authentication
Source: PLoS One. 2017 Feb 13;12(2):e0171435. doi: 10.1371/journal.pone.0171435 (PMC5305277; doi:10.1371/journal.pone.0171435)
Supplement: S1 File — List of primer sequences used in the study. (TXT) [file pone.0171435.s008.txt]

Primer	Sequence
NeoF1	ATTCGGCTATGACTGGGCAC
NeoR1	CGATGTTTCGCTTGGTGGTC
TkF1	CCGAGCCGATGACTTACTGG
TkR1	GGGCGATTGGTCGTAATCCA
KRASF1	GACTGAATATAAACTTGTGGTAGTTGG
KRASR2	TACACAAAGAAAGCCCTCCC
KRASR3	ACACCCTGTCTTGTCTTTGCT
KRASFwt	AAAGGTACTGGTGGAGTATTTGA 
KRASFTk	CTGGTACGAGGAGCGCTTT
PKF1	TGTGACATGTTCTAATATAGTC 
PKR1	CGTCCACAAAATGATTCTGAAT
